# Supplementary material for: Dynamic Viscosity of the NaF-KF-NdF3 Molten System
Source: Materials (Basel). 2022 Jul 13;15(14):4884. doi: 10.3390/ma15144884 (PMC9324551; doi:10.3390/ma15144884)
Supplement: Supplementary file 1 [file materials-15-04884-s001.zip]

Archive with 1 entries (1 files):
- materials-1783870-supplementary.pdf
